# Supplementary material for: In Vitro Characterization of an Equinized Anti-PD-L1 Antibody for Cancer Immunotherapy in Horses
Source: Vet Sci. 2026 Apr 1;13(4):343. doi: 10.3390/vetsci13040343 (PMC13119938; doi:10.3390/vetsci13040343)
Supplement: Supplementary file 1 [file vetsci-13-00343-s001.zip]

Archive with 1 entries (1 files):
- vetsci-4116510-supplementary.pdf
